# Supplementary material for: Kinetics of Cellular Cobalamin Uptake and Conversion: Comparison of Aquo/Hydroxocobalamin to Cyanocobalamin
Source: Nutrients. 2024 Jan 27;16(3):378. doi: 10.3390/nu16030378 (PMC10857013; doi:10.3390/nu16030378)
Supplement: Supplementary file 1 [file nutrients-16-00378-s001.zip]

Archive with 1 entries (1 files):
- nutrients-2814181-supplementary.pdf
